# Supplementary material for: Interplay of Anisotropic Exchange Interactions and Single-Ion Anisotropy in Single-Chain Magnets Built from Ru/Os Cyanidometallates(III) and Mn(III) Complex
Source: Molecules. 2023 Feb 3;28(3):1516. doi: 10.3390/molecules28031516 (PMC9921754; doi:10.3390/molecules28031516)
Supplement: Supplementary file 1 [file molecules-28-01516-s001.zip]

Archive with 1 entries (1 files):
- molecules-2167625-supplementary.pdf
